# Supplementary material for: Genome-Wide Survey for Microdeletions or -Duplications in 155 Patients with Lower Urinary Tract Obstructions (LUTO)
Source: Genes (Basel). 2021 Sep 20;12(9):1449. doi: 10.3390/genes12091449 (PMC8468665; doi:10.3390/genes12091449)
Supplement: Supplementary file 1 [file genes-12-01449-s001.zip]

Archive with 1 entries (1 files):
- 2021-07-31 LUTO CNV Analysis supplemental figure.pdf
